# Supplementary material for: The effects of blood flow restriction combined with resistance training on lower limb strength, muscle hypertrophy, jumping ability, and sprint speed in athletes: a systematic review and meta-analysis
Source: Front Physiol. 2025 Jul 29;16:1612685. doi: 10.3389/fphys.2025.1612685 (PMC12339475; doi:10.3389/fphys.2025.1612685)
Supplement: Supplementary file 2 [file DataSheet2.xlsx]

## Sheet: Sheet1
Studies	Genders/Subjects	Sample Size		Age		experimental group				Intervention means	training load	BFR-RT duration, cuff position, width, pressure	Key Outcome	Author's conclusion
		E	C	E	C	Interventions	Frequency	Duration	Interventions				Indicators
Wang 2022	M/volleyball	6	6	20.17 ± .75	20.83 ± 1.47	HL-BFR-RT	3/week	8week	HL-RT	half-squats	E：70% 1RM	Throughout RT,proximal part of the thigh,7cm，50% arterial occlusion	Half squat 1RM、SJ	There are significant differences between groups
											C：70%1RM
Wang 2022	M/volleyball	6	6	20.50 ± 1.38	20.83 ± 1.47	LL-BFR-RT	3/week	8week	HL-RT	half-squats	E：30% 1RM
											C：70%1RM
Sarfabadi 2023	M/long jump	9	8	n	n	ML-RT+LL-BFR-RT	2/week	6week	ML-RT	leg press，squats	E：60-70%1RM+20%1RM	Throughout RT,proximal part of the thigh，n,60% arterial occlusion	Squat 1RM、SLJ	There are significant differences between groups
											C：60-70%1RM
LUEBBERS2019	M，W/weightlifting	9	9	15.8 ± 1.2	16.6 ± 1.2	LL-BFR-RT	3/week	6week	HL-RT	squats	E:20%1RM	Throughout RT,proximal part of the thigh，7.6cm,n	Squat 1RM	There are significant differences between groups
											C：65-90%1RM
LUEBBERS2019	M，W/weightlifting	9	9	15.8 ± 1.2	16.6 ± 1.2	LL-BFR-RT	3/week	6week	LL-RT	squats	E:20%1RM
											C：20%1RM
LUEBBERS2014	n/rugby players	17	14	20.3±1.1	20.3±1.1	HL-BFR-RT+LL-BFR-RT	2/week	7week	HL-RT＋LL-RT	squats	E：≥70% 1RM＋≥20%1RM	Throughout RT,proximal part of the thigh，7.6cm,n	Squat 1RM、LLMH	There are significant differences between groups
											C:≥70% 1RM+≥201RM
SCOTT 2017	M/football	10	8	19.8 ± 1.5	19.8 ± 1.5	HL-BFR-RT+LL-BFR	2/week	5week	HL-RT+LL-RT	squats	E：60%-90%1RM+20%-30%1RM	Throughout RT,proximal part of the thigh，7.5cm,n	CMJ、10m、20m、40m、Squat 3RM	There are no significant differences between groups
											C:60%-90%1RM+20%-30%1RM
Kakhak 2020	n/football	10	9	15.9±60.8	15.9±60.8	BFR-RT	3/week	6week	RT	Football specialized training+lower limb strength training	E：45-85% HRmax	Throughout RT,proximal part of the thigh，4cm,160-210 mmHg	CMJ、Squat 1RM、40 yard dash	There are significant differences between groups
											C：45-85% HRmax
YAMANAKA 2012	n/football	16	16	19.2 0± 1.8	19.2 ± 1.8	LL-BFR-RT	3/week	4week	LL-RT	squats	E：20%1RM	Throughout RT,proximal part of the thigh，5cm,n	Squat 1RM、LLMH	There are significant differences between groups
											C:20%1RM
Yang 2022	M，W/trampoline	7	8	13.9±0.4	13.8±0.5	LL-BFR-RT	2/week	10week	HL-RT	back squat ，front squat，	E：20%-30%1RM	intermittent	SJ，CMJ，LLMH	There are no significant differences between groups
											C:60%-85%1RM	occlusion,proximal part of the thigh，7.62cm,set at 7 on the VAS scale
Tosun 2023	N/kayak	17	16	18.59±0.71	18.81±1.11	LL-BFR-RT	2/week	8week	LL-RT	Leg Press， Leg Curl，Quadriceps Extension	E：30%1RM	Throughout RT,proximal part of the thigh，40-51cm and 49-66cm,180-230mmHg	LLMH	There are significant differences between groups
											C:30%1RM
Castilla 2023	M/football	9	9	19.22 ± 1.69	19.22 ± 1.69	LL-RFT	2/week	6week	HL-RT	Back Squat、Single Deadlift、Barbell Hip Thrust	E：20%-35%1RM	intermittent	Thigh girth、CMJ、30m	There are no significant differences between groups
											C:70%-85%1RM	lower limbs，7×82cm,160mmHg
Takarada 2002	W/rugby players	6	6	25.3±0.8	25.4±0.8	ML-BFR-RT	2/week	8week	ML-RT	knee extension	E：50%1RM	Throughout RT,proximal part of the thigh，33mm,196±5.7mmHg	LLMH	There are significant differences between groups
											C:50%1RM
Kamiş 2024	M/football	12	12	19.25 ± 0.86	19.42 ± 1.24	LL-BFRT	3/week	8week	LL-RT	squat	E:bodyweight	Throughout RT,proximal part of the thigh,5 cm，60% LOP-80% LOP	CMJ、30m	There are no significant differences between groups
											C:bodyweight
Adhitya 2025a	M，W/basketball and rugby athletes	23	23	16.3 ± 1.4	17.1 ± 2.3	LL-BFRT	2/week	8week	HL-RT	back squats, split squats, deadlifts, and monster walks	E:30% 1RM	Throughout RT,proximal part of the thigh，100 mm,196±5.7mmHg	Quadriceps strength	There are no significant differences between groups
											C:70 % 1RM
Adhitya 2025b	M，W/basketball and rugby athletes	23	23	16.3 ± 1.4	16.4 ± 1.1	LL-BFRT	2/week	8week	LL-Rt	back squats, split squats, deadlifts, and monster walks	E:30% 1RM	Throughout RT,proximal part of the thigh，n,70 % LAOP	Quadriceps strength	There are significant differences between groups
											C:30 % 1RM
Smith 2025	M，W/basketball	8	9	21.1 ± 1.5	22.0 ± 2.1	LL-BFRT	3/week	4week	HL-RT	Squats combined with speed drills (auxiliary)	E:20-30% 1RM	Throughout RT,proximal part of the thigh，100 mm, 60 % LOP	Squat 1RM，CMJ，5 m, 10 m, 20 m	There are significant differences between groups
											C:80 % 1RM
COOK 2014	W/rugby players	10	10	21.8 ± 1.2	21.1 ± 1.5	ML-BFRT	3/week	3week	ML-RT	squats	E：70%1RM	intermittent	Squat 1RM、40m	There are significant differences between groups
											ML	occlusion,proximal part of the thigh，10.5 cm,180mmHg
											C:70%1RM

## Sheet: Sheet2
Converted Based on Baseline and Endpoint SD
			Baseline Mean	Baseline SD	Endpoint Mean	Endpoint SD	R	Mean Difference	SD Difference	Sample Size
Sarfabadi2023	Squat 1-RM (6w) Low-BFR vs. High-RT	E	80	17.32	94.38	17	0.5	14.38	17.1622	9
		C	70.38	17.48	59.75	4.56	0.5	-10.63	15.7046	8
	Squat 1-RM (3w) Low-BFR vs. High-RT	E	80	17.32	86.88	16.68	0.5	6.88	17.009	9
		C	70.38	17.48	58.13	5.44	0.5	-12.25	15.4936	8
LUEBBERS2019	Squat 1-RM Low-BFR vs. High-RT	E	88	20.6	102.3	21.7	0.5	14.3	21.1714	9
		C	92.7	22.5	99.2	20.7	0.5	6.5	21.6562	9
	Squat 1-RM Low-BFR vs. Low-RT	E	88	20.6	102.3	21.7	0.5	14.3	21.1714	9
		C	94.8	30.2	94.8	30	0.5	0	30.1005	9
LUEBBERS2014	Squat 1-RM High-BFR vs. High-RT	E	193.2	25	218.1	24.6	0.5	24.9	24.8024	17
		C	196.6	27.6	210.9	26.8	0.5	14.3	27.2088	14
	Squat 1-RM Mid-BFR vs. High-RT	E	174.4	22.2	180.4	24.9	0.5	6	23.6658	16
		C	196.6	27.6	210.9	26.8	0.5	14.3	27.2088	14
YAMANAKA2012	Squat 1-RM	E	157.3	20.2	171.4	22.4	0.5	14.1	21.385	16
		C	149.4	23	156.6	24.3	0.5	7.2	23.6768	16
Wang2022	Half-Squat 1-RM Low-BFR vs. High-RT	E	180.5	42.84	198.24	38.23	0.5	17.74	40.7311	6
		C	196.7	52.72	231.18	38.82	0.5	34.48	47.3265	6
	Half-Squat 1-RM High-BFR vs. High-RT	E	190.2	46.34	244.71	34.7	0.5	54.51	41.7551	6
		C	196.7	52.72	231.18	38.82	0.5	34.48	47.3265	6
SCOTT2017	CMJ（m）	E	51	3	51	3	0.5	0	3	10
		C	51	7	51	9	0.5	0	8.18535	8
	10-m Sprint(s)	E	1.74	0.07	1.78	0.04	0.5	0.04	0.0608276	10
		C	1.73	0.07	1.77	0.07	0.5	0.04	0.07	8
	20-m Sprint(s)	E	3.01	0.09	3.04	0.07	0.5	0.03	0.0818535	10
		C	3	0.13	3.02	0.11	0.5	0.02	0.121244	8
	30-m Sprint(s)	E	5.37	0.15	5.41	0.12	0.5	0.04	0.137477	10
		C	5.38	0.24	5.38	0.19	0.5	0	0.219317	8
	Squat 3-RM	E	133.2	20.53	149.61	28.12	0.5	16.41	25.1975	10
		C	130.08	19.52	146.48	16.02	0.5	16.4	18.0267	8
	hypertrophy	E	2.88	0.69	3	0.77	0.5	#REF!	#REF!	10
		C	3.19	0.66	3.2	0.73	0.5	0.01	0.697639	8
HosseiniKakhak 2020	CMJ（cm）	E	38.1	4.6	42.5	3.5	0.5	4.4	4.16053	10
		C	37.6	7.9	41.1	8.8	0.5	3.5	8.3863	9
	40-Yard Sprint(s)	E	5.9	0.4	5.5	0.3	0.5	-0.4	0.360555	10
		C	5.9	0.5	5.6	0.3	0.5	-0.3	0.43589	9
Wang2022	SJ (cm) Low-BFR vs. High-RT	E	41.87	6.5	43.17	6.21	0.5	1.3	6.35996	6
		C	43	3.6	45.49	2.99	0.5	2.49	3.33708	6
	SJ (cm) High-BFR vs. High-RT	E	45.45	7.03	52.06	6.2	0.5	6.61	6.65394	6
		C	43	3.6	45.49	2.99	0.5	2.49	3.33708	6
Sarfabadi2023	SLJ（m）-6week	E	2.13	0.35	2.27	0.33	0.5	0.14	0.340441	8
		C	2.11	0.23	2.16	0.23	0.5	0.05	0.23	9
	SLJ（m）-3week）	E	2.13	0.35	2.23	0.32	0.5	0.1	0.336006	8
		C	2.11	0.23	2.13	0.23	0.5	0.02	0.23	9
Abe2005	SLJ（m）	E	2.42	0.11	2.43	0.13	0.5	0.01	0.121244	9
		C	2.53	0.15	2.49	0.16	0.5	-0.04	0.155242	6
	30-m Sprint(s)	E	4.34	0.14	4.26	0.13	0.5	-0.08	0.135277	9
		C	4.25	0.19	4.2	0.16	0.5	-0.05	0.176918	6
Yang 2022	CMJ（cm）	E	28.51	5.38	33.146	2.312	0.5	4.636	4.67453	7
		C	28.579	4.384	30.037	4.401	0.5	1.458	4.39252	8
	SJ（cm）	E	24.175	4.949	30.166	6.399	0.5	5.991	5.8113	7
		C	24.697	4.507	27.75	4.074	0.5	3.053	4.30686	8
	hypertrophy	E	43	7	45	7	0.5	2	7	7
		C	43	7	44	7	0.5	1	7	8
Takarada 2002	hypertrophy	E	43	7	45	7	0.5	2	7	6
		C	43	7	44	7	0.5	1	7	6
YAMANAKA2012	hypertrophy	E	56.8	4.4	58	4.6	0.5	1.2	4.50333	10
		C	55.6	4.6	56.3	4.5	0.5	0.7	4.55082	10
LUEBBERS2014	hypertrophy	E	59.5	4.7	61.5	3.9	0.5	2	4.35546	17
		C	61.1	5.1	63.1	5.9	0.5	2	5.54346	14
	hypertrophy	E	55.6	3.3	57.3	2.6	0.5	1.7	3.01164	16
		C	61.1	5.1	63.1	5.9	0.5	2	5.54346	14
Tosun 2023	hypertrophy	E	8.98	2.33	11.02	2.89	0.5	2.04	2.65468	17
		C	11.19	2.07	11.57	2.56	0.5	0.38	2.35357	16
Castilla 2023	hypertrophy	E	53.8	3.4	55.6	3.2	0.5	1.8	3.30454	9
		C	52.3	1.9	53.9	1.8	0.5	1.6	1.85203	9
	CMJ(cm)	E	38.8	3.8	40.9	4.8	0.5	2.1	4.38634	9
		C	37.2	3.8	39.2	5.8	0.5	2	5.10294	9
	30-m Sprint(s)	E	4.4	0.2	4.3	0.1	0.5	-0.1	0.173205	9
		C	4.5	0.1	4.3	0.1	0.5	-0.2	0.1	9
Kamiş 2024	CMJ (cm)	E	35.11	4.46	37.57	4.98	0.5	2.46	4.74143	12
		C	37.5	5.68	38.24	4.76	0.5	0.74	5.28045	12
	30m (s)	E	4.55	0.15	4.32	0.2	0.5	-0.23	0.180278	12
		C	4.48	0.14	4.32	0.15	0.5	-0.16	0.145258	12
Adhitya 2025b	Quadriceps strength (Left)	E	309.7	81.9	361.6	89.8	0.5	51.9	86.1222	23
		C	292.8	87.6	318.6	84.4	0.5	25.8	86.0446	20
Adhitya 2025a	Quadriceps strength (Left)	E	309.7	81.9	361.6	89.8	0.5	51.9	86.1222	23
		C	265.5	93.1	323.5	84.5	0.5	58	89.1118	23
Adhitya 2025b	Quadriceps strength (right)	E	306.1	93.7	369.5	91	0.5	63.4	92.3796	23
		C	305.2	92.8	335.1	87.7	0.5	29.9	90.358	20
Adhitya 2025b	Quadriceps strength (right)	E	306.1	93.7	369.5	91	0.5	63.4	92.3796	23
		C	264.9	74.3	330.6	80.8	0.5	65.7	77.754	23
Smith 2025	Squat 1-RM (kg)	E	110.6	28.8	123.4	33.1	0.5	12.8	31.1732	8
		C	112.2	21.11	114.2	22.8	0.5	2	22.0037	9
	CMJ (cm)	E	49.4	11.6	50.4	11.8	0.5	1	11.7013	8
		C	52	10.6	52.6	10.8	0.5	0.6	10.7014	9
	5 m time (s)	E	1.04	0.1	1.01	0.1	0.5	-0.03	0.1	8
		C	1.06	0.1	1.05	0.1	0.5	-0.01	0.1	9
	10 m time (s)	E	1.8	0.11	1.77	0.12	0.5	-0.03	0.115326	8
		C	1.81	0.09	1.8	0.09	0.5	-0.01	0.09	9
	20 m time (s)	E	3.11	0.19	3.08	0.18	0.5	-0.03	0.185203	8
		C	3.09	0.16	3.07	0.17	0.5	-0.02	0.165227	9

## Sheet: Sheet3
Author	Indicator	E			C
		Mean	SD	Total	Mean	SD	Total
LUEBBERS 2014	lower limb muscle hypertrophy	2	4.36	17	2	5.54	14
SCOTT 2017	lower limb muscle hypertrophy	0.01	0.7	10	0.12	0.73	8
Takarada 2002	lower limb muscle hypertrophy	2	7	6	1	7	6
Tosun 2023	lower limb muscle hypertrophy	2.04	2.65	17	0.38	2.35	16
YAMANAKA 2012	lower limb muscle hypertrophy	1.2	4.50333	10	0.7	4.55082	10
Yang 2022	lower limb muscle hypertrophy	2	7	7	1	7	8
Castilla 2023	lower limb muscle hypertrophy	1.8	3.30454	9	1.6	1.85203	9
Author	Indicator	E			C
		Mean	SD	Total	Mean	SD	Total
COOK 2014	maximum lower limb strength	-0.03	0.03	10	-0.01	0.02	10
YAMANAKA 2012	maximum lower limb strength	14.1	21.39	16	7.2	23.68	16
Wang 2022	maximum lower limb strength	17.74	40.73	6	34.48	47.33	6
Wang 2022	maximum lower limb strength	54.51	41.76	6	34.48	47.33	6
Sarfabadi 2023	maximum lower limb strength	6.88	17.01	9	-12.25	15.49	8
Sarfabadi 2023	maximum lower limb strength	14.38	17.16	9	-10.63	15.7	8
LUEBBERS 2019	maximum lower limb strength	14.3	21.17	9	6.5	21.66	9
LUEBBERS 2019	maximum lower limb strength	14.3	21.17	9	0	30.1	9
LUEBBERS 2014	maximum lower limb strength	24.9	24.8	17	14.3	27.21	14
Adhitya 2025b	maximum lower limb strength	51.9	86.1222	23	25.8	86.0446	20
Adhitya 2025a	maximum lower limb strength	51.9	86.1222	23	58	89.1118	23
Adhitya 2025b	maximum lower limb strength	63.4	92.3796	23	29.9	90.358	20
Adhitya 2025a	maximum lower limb strength	63.4	92.3796	23	65.7	77.754	23
Smith 2025	maximum lower limb strength	12.8	31.1732	8	2	22.0037	9
Author	Indicator	E			C
		Mean	SD	Total	Mean	SD	Total
Kakhak 2020	jumping ability	4.4	4.16	10	3.5	8.39	9
Sarfabadi 2023	jumping ability	0.1	0.34	9	0.02	0.23	8
Sarfabadi 2023	jumping ability	0.14	0.34	9	0.05	0.23	8
SCOTT 2017	jumping ability	0	3	10	0	8.19	8
Wang 2022	jumping ability	1.3	6.36	6	2.49	3.34	6
Wang 2022	jumping ability	6.61	6.65	6	2.49	3.34	6
Yang 2022	jumping ability	4.64	4.67	7	1.46	4.39	8
Yang 2022	jumping ability	5.99	5.81	7	3.05	4.31	8
Castilla 2023	jumping ability	2.1	4.38634	9	2	5.10294	9
Kamiş 2024	jumping ability	2.46	4.74143	12	0.74	5.28045	12
Smith 2025	jumping ability	1	11.7013	8	0.6	10.7014	9
Author	Indicator	E			C
		Mean	SD	Total	Mean	SD	Total
COOK 2014	sprint ability	-0.03	0.03	10	-0.01	0.02	10
Kakhak 2020	sprint ability	-0.4	0.36	10	-0.3	0.44	9
SCOTT 2017	sprint ability	0.03	0.08	10	0.02	0.12	8
SCOTT 2017	sprint ability	0.04	0.14	10	0	0.22	8
SCOTT 2017	sprint ability	0.04	0.06	10	0.04	0.07	8
Castilla 2023	sprint ability	-0.1	0.173205	9	-0.2	0.1	9
Kamiş 2024	sprint ability	-0.23	0.180278	12	-0.16	0.145258	12
Smith 2025	sprint ability	-0.03	0.1	8	-0.01	0.1	9
Smith 2025	sprint ability	-0.03	0.12	8	-0.01	0.09	9
Smith 2025	sprint ability	-0.03	0.19	8	-0.02	0.17	9
